# Supplementary material for: Population genetic analysis of 36 Y-chromosomal STRs yields comprehensive insights into the forensic features and phylogenetic relationship of Chinese Tai-Kadai-speaking Bouyei
Source: PLoS One. 2019 Nov 8;14(11):e0224601. doi: 10.1371/journal.pone.0224601 (PMC6839857; doi:10.1371/journal.pone.0224601)
Supplement: S1 Table — (XLSX) [file pone.0224601.s001.xlsx]

## Sheet: Sheet1
Supplementary Table S1. The detailed information of included reference populations
Population	Country	N	Accession numbers
Guizhou-Bouyei	China	400	YA004543
Dezhou-Han	China	2000	YA004371
Fujian-Han	China	124	YA004397
Guangdong-Han	China	1370	YA004066
Guangxi-Han	China	113	YA004396
Henan-Han	China	2857	YA004057 ,YA004150 ,YA004390
Jiangxi-Han	China	110	YA004388
Nantong-Han	China	1394	YA004376
Shanghai-Han	China	843	YA004263
Zhejiang-Han	China	97	YA004393
Inner Mongolia-Daur	China	200	YA004277
Gansu-Dongxiang	China	447	YA004178
Guizhou-Gelao	China	297	YA004331
Gansu-Hui	China	377	YA004305
Xinjiang-Hui	China	156	YA004384
Xinjiang-Kazakh	China	130	YA004386
Yanbian-Korean	China	347	YA004289
Hainan-Li	China	524	YA004302,YA004364
Hainan-Lingao	China	487	YA004329
Guizhou-Miao	China	220	YA004332
Gansu-Tibetan	China	545	YA004043
Qinghai-Tibetan	China	511	YA004181
Hubei-Tujia	China	391	YA004306
Xinjiang-Uighur	China	161	YA004385
Guizhou-Yi	China	217	YA004512
Sichuan-Yi	China	227	YA004513
Yunnan-Yi	China	66	YA004513
Guangxi-Zhuang	China	2314	YA004208
Lithuania-Lithuanian	Lithuania	254	YA004262
Poland-Polish	Poland	496	YA004147
Russian Federation-Russian	Russian Federation	204	YA004184
Denmark-Danish	Denmark	185	YA003283
Berlin-Brandenburg-German-German	German	138	YA002904
Ljubljana-Slovenia-Slovenian	Ljubljana	201	YA004287
Budapest-Hungary-Hungarian	Hungary	117	YA002978
Libya-Arab, Jewish	Libya	87	YA004354
Algeria-Mozabite Berber	Algeria	64	YA004353
Morocco-Asni, Bouhria, Souss, Ouarzazate Berber	Morocco	175	YA004352
Egypt-Northern Egyptian, Bahariya Egyptian	Egypt	66	YA004355
Djibouti-Somali, Afar	Djibouti	54	YA004198
Somalia-Somali	Somali	177	YA003284
Ethiopia-Ethiopian_Amhara, Tigray, Other	Ethiopia	48	YA004203
Ethiopia-Ethiopian_Jews, Oromo, Somali	Ethiopia	60	YA004202
Macedonia-Albanian	Macedonia	102	YA004345
Italy-Italian	Italy	152	YA003983
Bergamo-Italy-Italian	Italy	150	YA003982
Switzerland-Swiss	Switzerland	150	YA003269
Ireland-Irish	Ireland	51	YA003118
Madrid-Spain-Spanish	Spain	126	YA003147
Singapore-Malay	Singapore	452	YA004367
Laos-Laotian	Laos	45	YA003948
Thailand-Thai	Thailand	140	YA004250
Cebu-Philippines-Cebuano	Philippines	69	YA004255
South Korea-Korean	Korea	304	YA004151
Daejeon-South Korea-Korean	South Korea	133	YA003407
Aomori-Japan-Japanese	Japan	95	YA003382
Ehime-Japan-Japanese	Japan	103	YA003384
Gunma-Japan-Japanese	Japan	69	YA003386
Hyogo-Japan-Japanese	Japan	75	YA003388
Okayama-Japan-Japanese	Japan	76	YA003393
Okinawa-Japan-Japanese	Japan	148	YA003554
Eritrea-Saho	Eritrea-Saho	94	YA004199
Belgium	Belgium	169	YA003651-YA003652, YA003739-YA003742,YA004300,
Spain	Spain	329	YA003147, A003184
Italy	Italy	661	YA003982-YA003983,YA003993, YA004045
Germany	Germany	522	YA003031, YA003473, YA004290-YA004298
Denmark	Denmark	185	YA003283
Russian Federation	Russian Federation	329	YA004128, YA004183-YA004184,
United states	United States	2124	YA003315, YA003967, YA004087-YA004091,YA004411-YA004414, YA004432,YA004437-YA004439,YA004450-YA004453,YA004475-YA004478, YA004480
Singapore	Singapore	1396	YA004366-YA004368
Thailand	Thailand	140	YA004250
Japan	Japan	1299	YA003381-YA003398, YA003554, YA004383
South Korea	South Korea	1040	YA003406-YA003407, YA003958, YA004151
India	India	533	YA004029-YA004030, YA004400,YA003946
Egypt	Egypt	120	YA004355-YA004356
Kenya	Kenya	128	YA004205-YA004207
Somalia	Somalia	177	YA003284
Libya	Libya	87	YA004354
Morocco	Morocco	206	YA004351-YA004352
