# Supplementary material for: Population genetic analysis of 36 Y-chromosomal STRs yields comprehensive insights into the forensic features and phylogenetic relationship of Chinese Tai-Kadai-speaking Bouyei
Source: PLoS One. 2019 Nov 8;14(11):e0224601. doi: 10.1371/journal.pone.0224601 (PMC6839857; doi:10.1371/journal.pone.0224601)
Supplement: S3 Table — (XLSX) [file pone.0224601.s003.xlsx]

## Sheet: Sheet1
Supplementary Table S3 Genetic diversities (GD) and allelic frequencies for the 36 Y-STR loci in Bouyei group (n = 400).
Loci	DYS19	DYS389I	DYS389II	DYS390	DYS391	DYS392	DYS393	DYS437	DYS438	DYS439	DYS448	DYS456	DYS458	DYS635	Y_GATA_H4	DYS460	DYS481	DYS533	DYS549	DYS643	DYS444	DYS447	DYS557	DYS596	DYS593	DYS645	DYS388	DYS449	DYS518	DYS570	DYS576	DYS627	等位基因	DYS385a/b	等位基因	DYF387S1	等位基因	DYS527a/b	等位基因	DYF404S1
GD Allele	0.697005	0.634286	0.714123	0.636115	0.408935	0.701792	0.684323	0.488985	0.393459	0.617544	0.663409	0.549185	0.807105	0.815965	0.598208	0.629662	0.818709	0.558609	0.632769	0.735815	0.72307	0.827306	0.716817	0.488459	0.657018	0.0247995	0.519386	0.881905	0.879135	0.801404	0.781366	0.833885		0.960063		0.938233		0.942719		0.912093
7																										0.0025							9/11	0.0025	34	0.0075	17/18	0.0025	11/13	0.0025
8																0.0025				0.0175						0.9875							10/13	0.0025	34/35/37	0.0025	18/20	0.06	11/14/15	0.0025
9					0.0075	0.0025			0.0475						0.0025	0.1775			0.0025	0.0625						0.01							10/17	0.0025	34/36/39	0.0025	18/21	0.0025	11/15	0.0025
10					0.725	0.0075			0.7525	0.025					0.125	0.5		0.2375		0.29	0.01						0.115						11	0.0175	34/37	0.0025	18/22	0.0025	12	0.015
11					0.2575	0.185	0.005		0.1975	0.395					0.3	0.3		0.6075	0.21	0.35	0.2425												11/12	0.015	34/38	0.06	19	0.0225	12/13	0.02
12	0.0025	0.425			0.01	0.0675	0.455			0.465					0.545	0.02		0.13	0.52	0.2325	0.19						0.6675						11/17	0.03	34/39	0.005	19/20	0.0225	12/14	0.05
13	0.0025	0.395				0.3075	0.2625	0.005	0.0025	0.105					0.025			0.02	0.23	0.0275	0.41		0.0275				0.11						11/18	0.05	34/40	0.0025	19/21	0.015	12/15	0.0425
13/14																							0.01										11/19	0.0075	35	0.005	19/22	0.0075	12/16	0.015
14	0.2775	0.175				0.4075	0.18	0.6125		0.01		0.1325	0.0075		0.0025			0.005	0.0375	0.02	0.1225		0.4575	0.1575	0.0075		0.105				0.0025		11/20	0.0025	35/36	0.0075	19/23	0.0025	13	0.0575
15	0.3875	0.005				0.0225	0.095	0.37			0.0025	0.63	0.19								0.025		0.1925	0.685	0.4225		0.0025			0.0225	0.005		11/21	0.005	35/37	0.07	19/24	0.03	13/14	0.155
16	0.2725						0.0025	0.0125				0.19	0.19										0.175	0.135	0.3275					0.27	0.1175		11/22	0.0025	35/38	0.05	19/25	0.0025	13/15	0.1375
17	0.0575										0.0075	0.04	0.1475										0.07	0.0225	0.2425					0.15	0.1575	0.0075	12	0.01	35/39	0.0275	19/26	0.005	13/16	0.03
18											0.4025	0.005	0.295	0.01									0.04							0.16	0.3125	0.0925	12/13	0.0025	35/40	0.0075	20	0.01	13/17	0.0325
19											0.14	0.0025	0.1025	0.155								0.005	0.025							0.2525	0.2675	0.125	12/13/18/19/20	0.0025	35/41	0.0075	20/21	0.0325	14	0.075
20				0.0025							0.3925		0.0575	0.3025			0.0025					0.0275	0.0025							0.1225	0.11	0.2	12/13/18/20	0.0025	35/42	0.0025	20/22	0.1	14/15	0.1325
21				0.07							0.05		0.0075	0.1725			0.035					0.0075								0.0175	0.025	0.22	12/14	0.01	36	0.0325	20/23	0.075	14/16	0.05
22				0.0175							0.005		0.0025	0.1225			0.065					0.005								0.005	0.0025	0.195	12/16	0.01	36/37	0.06	20/24	0.0275	14/17	0.1
23				0.26										0.125			0.235					0.16										0.13	12/17	0.01	36/38	0.0625	20/25	0.065	14/18	0.0075
24				0.5275										0.1			0.2675					0.215						0.005				0.025	12/18	0.0125	36/39	0.145	21	0.02	15	0.02
25				0.12										0.005			0.1275					0.1575						0.025				0.0025	12/19	0.0175	36/40	0.0675	21/22	0.075	15/16	0.02
26				0.0025										0.005			0.1725					0.2075						0.065				0.0025	12/20	0.03	36/41	0.0425	21/23	0.0475	15/17	0.01
27			0.025											0.0025			0.0675					0.1825						0.115					12/21	0.01	36/42	0.0025	21/24	0.0075	15/18	0.0075
28			0.3575														0.0225					0.03						0.06					13	0.0325	37	0.055	21/25	0.0275	16	0.01
29			0.3175														0.005					0.0025						0.105					13/14	0.06	37/38	0.0775	21/26	0.0025	17	0.005
30			0.2375																									0.1525					13/15	0.035	37/39	0.065	22	0.0375
31			0.0425																									0.125					13/16	0.015	37/40	0.0375	22/23	0.1325
32			0.0125																									0.075	0.0025				13/17	0.0625	37/41	0.0075	22/24	0.02
33			0.0075																									0.2					13/17/18	0.005	38	0.0225	22/26	0.0325
34																												0.0525	0.0075				13/18	0.085	38/39	0.015	22/27	0.0075
35																												0.0175	0.15				13/18/19	0.0025	38/40	0.0225	23	0.0325
36																													0.0725				13/19	0.0475	38/41	0.005	23/24	0.015
37																													0.07				13/20	0.105	39	0.005	23/25	0.01
38																												0.0025	0.1				13/21	0.03	39/40	0.0075	23/26	0.0275
39																													0.115				13/22	0.0075	39/41	0.0025	24	0.0175
40																													0.1175				13/23	0.0025	40	0.005	24/26	0.0025
41																													0.165				13/24	0.0025
42																													0.1575				13/25	0.005
43																													0.035				14	0.0025
44																													0.0075				14/16	0.0325
																																	14/17	0.0075
																																	14/18	0.0125
																																	14/19	0.0075
																																	14/20	0.005
																																	14/22	0.0025
																																	14/23	0.005
																																	15	0.0325
																																	15/16	0.02
																																	15/17	0.0025
																																	15/18	0.0075
																																	15/19	0.0075
																																	15/21	0.015
																																	15/22	0.0275
																																	16/18	0.025
																																	16/19	0.0125
																																	17/20	0.01
																																	17/21	0.0025
																																	18/19	0.005
																																	19/20	0.0025
																																	20/21	0.0025
