# Supplementary material for: Population genetic analysis of 36 Y-chromosomal STRs yields comprehensive insights into the forensic features and phylogenetic relationship of Chinese Tai-Kadai-speaking Bouyei
Source: PLoS One. 2019 Nov 8;14(11):e0224601. doi: 10.1371/journal.pone.0224601 (PMC6839857; doi:10.1371/journal.pone.0224601)
Supplement: S4 Table — (XLSX) [file pone.0224601.s004.xlsx]

## Sheet: Sheet1
Supplementary Table S4. The pairwise genetic distances between Guizhou Bouyei and 36 reference wold populations.
Population	Guizhou, China [Bouyei]	Djibouti [Somali, Afar]	Algeria [Mozabite Berber]	Egypt [Northern Egyptian, Bahariya Egyptian]	Dezhou, China [Han]	Guangdong, China [Han]	Denmark [Danish]	Eritrea [Saho]	Berlin-Brandenburg, Germany [German]	Budapest, Hungary [Hungarian]	Ireland [Irish]	Bergamo, Italy [Italian]	Italy [Italian]	Aomori, Japan [Japanese]	Ehime, Japan [Japanese]	Gunma, Japan [Japanese]	Hyogo, Japan [Japanese]	Okayama, Japan [Japanese]	Okinawa, Japan [Japanese]	Libya [Arab, Jewish]	Daejeon, South Korea [Korean]	South Korea [Korean]	Laos [Laotian]	Lithuania [Lithuanian]	Macedonia [Albanian]	Ethiopia [Ethiopian_Amhara, Tigray, Other]	Morocco [Asni, Bouhria, Souss, Ouarzazate Berber]	Cebu, Philippines [Cebuano]	Poland [Polish]	Russian Federation [Russian]	Singapore [Malay]	Ljubljana, Slovenia [Slovenian]	Ethiopia [Ethiopian_Jews, Oromo, Somali]	Somalia [Somali]	Madrid, Spain [Spanish]	Switzerland [Swiss]	Thailand [Thai]
Guizhou, China [Bouyei]	-
Djibouti [Somali, Afar]	0.2417	-
Algeria [Mozabite Berber]	0.3742	0.548	-
Egypt [Northern Egyptian, Bahariya Egyptian]	0.1145	0.1533	0.3694	-
Dezhou, China [Han]	0.0529	0.2081	0.3931	0.1216	-
Guangdong, China [Han]	0.0247	0.2123	0.3829	0.1179	0.0107	-
Denmark [Danish]	0.1893	0.3748	0.4072	0.1936	0.1706	0.1793	-
Eritrea [Saho]	0.4392	0.6742	0.8091	0.5463	0.4744	0.4494	0.6217	-
Berlin-Brandenburg, Germany [German]	0.1713	0.3463	0.368	0.1677	0.1546	0.1647	0.007	0.6004	-
Budapest, Hungary [Hungarian]	0.1316	0.2938	0.3392	0.1106	0.136	0.1362	0.0314	0.572	0.0177	-
Ireland [Irish]	0.2723	0.5532	0.6656	0.3705	0.2484	0.2522	0.1774	0.7711	0.161	0.2163	-
Bergamo, Italy [Italian]	0.172	0.3475	0.495	0.1749	0.127	0.1454	0.06	0.6058	0.0637	0.0886	0.131	-
Italy [Italian]	0.1406	0.3434	0.4594	0.1588	0.1298	0.1343	0.0506	0.5715	0.0642	0.0715	0.1352	0.0132	-
Aomori, Japan [Japanese]	0.05	0.3108	0.4755	0.1743	0.0646	0.0572	0.2308	0.5685	0.189	0.1659	0.3221	0.2051	0.1864	-
Ehime, Japan [Japanese]	0.0586	0.2904	0.4664	0.1737	0.0593	0.0563	0.2378	0.5735	0.1966	0.179	0.327	0.2084	0.1966	-0.003	-
Gunma, Japan [Japanese]	0.056	0.2755	0.4798	0.1514	0.0573	0.0511	0.2421	0.5712	0.2006	0.1706	0.3507	0.2129	0.1971	-0.0024	0.0035	-
Hyogo, Japan [Japanese]	0.0601	0.3131	0.524	0.184	0.0556	0.0535	0.2607	0.5915	0.2189	0.1987	0.3434	0.2073	0.1926	0.0025	0.005	0.0007	-
Okayama, Japan [Japanese]	0.0425	0.2777	0.4399	0.1375	0.0529	0.0422	0.2374	0.5398	0.1956	0.1634	0.3108	0.206	0.1858	0.0002	0.0081	-0.0051	0.0069	-
Okinawa, Japan [Japanese]	0.0425	0.2845	0.4394	0.1496	0.0571	0.0447	0.23	0.5213	0.1906	0.1572	0.32	0.2078	0.1896	0.0013	0.0087	-0.0018	0.0142	-0.005	-
Libya [Arab, Jewish]	0.1652	0.2414	0.211	0.074	0.2069	0.1957	0.2036	0.5918	0.1765	0.1106	0.4307	0.2635	0.2274	0.2326	0.2383	0.2205	0.2686	0.2027	0.2103	-
Daejeon, South Korea [Korean]	0.0627	0.2891	0.5035	0.1923	0.049	0.0524	0.2534	0.5931	0.2159	0.2057	0.3361	0.2008	0.1976	0.0275	0.0107	0.036	0.0162	0.0412	0.0443	0.2716	-
South Korea [Korean]	0.0696	0.2965	0.4788	0.2012	0.0538	0.0592	0.2392	0.5574	0.206	0.1999	0.3112	0.189	0.1907	0.0306	0.016	0.0419	0.0196	0.0501	0.0495	0.2775	-0.0025	-
Laos [Laotian]	0.0471	0.3192	0.5833	0.196	0.1167	0.071	0.2898	0.6	0.2606	0.2222	0.3737	0.237	0.1845	0.1219	0.1239	0.1345	0.1245	0.1114	0.1154	0.2865	0.1258	0.1362	-
Lithuania [Lithuanian]	0.2542	0.3488	0.3781	0.2256	0.2303	0.2468	0.0847	0.5953	0.056	0.0941	0.2488	0.1348	0.1519	0.2709	0.2729	0.28	0.2948	0.2887	0.2755	0.2198	0.2768	0.2673	0.3337	-
Macedonia [Albanian]	0.132	0.2782	0.3951	0.0669	0.142	0.1422	0.0911	0.4854	0.087	0.0633	0.2213	0.0703	0.0582	0.1788	0.1921	0.1752	0.196	0.1619	0.1687	0.1264	0.2061	0.2075	0.199	0.1564	-
Ethiopia [Ethiopian_Amhara, Tigray, Other]	0.1694	0.1323	0.3775	0.0247	0.1894	0.1764	0.2587	0.5785	0.2285	0.1458	0.4624	0.264	0.2434	0.2413	0.2377	0.2125	0.2589	0.2007	0.2096	0.0627	0.2633	0.2719	0.2549	0.2734	0.1322	-
Morocco [Asni, Bouhria, Souss, Ouarzazate Berber]	0.4083	0.5571	0.0519	0.4037	0.4228	0.4156	0.4409	0.7606	0.4064	0.3761	0.6484	0.5295	0.5032	0.51	0.5053	0.5156	0.5569	0.4891	0.4802	0.2239	0.5358	0.5095	0.6063	0.3971	0.4342	0.3924	-
Cebu, Philippines [Cebuano]	0.0478	0.2626	0.4676	0.1451	0.0405	0.0249	0.168	0.6123	0.146	0.1101	0.2541	0.1455	0.115	0.0932	0.1005	0.0926	0.1012	0.0807	0.083	0.2136	0.1118	0.1109	0.1007	0.2397	0.1519	0.1983	0.516	-
Poland [Polish]	0.2541	0.3744	0.3174	0.2253	0.2365	0.2466	0.1078	0.5805	0.0593	0.0657	0.2954	0.2004	0.2079	0.2659	0.271	0.2768	0.3089	0.2805	0.2596	0.1847	0.2953	0.2836	0.3589	0.0661	0.1818	0.2522	0.3237	0.2494	-
Russian Federation [Russian]	0.1764	0.2945	0.3288	0.1453	0.1507	0.1656	0.0371	0.5544	0.0097	0.019	0.1884	0.0786	0.0886	0.1878	0.1949	0.1935	0.2129	0.1945	0.1865	0.1506	0.208	0.2022	0.2592	0.0336	0.0927	0.1915	0.3649	0.1421	0.0397	-
Singapore [Malay]	0.0274	0.2266	0.36	0.1012	0.06	0.0382	0.1175	0.4338	0.1069	0.0701	0.2106	0.1112	0.084	0.0687	0.0824	0.0739	0.0874	0.0694	0.0608	0.1508	0.0958	0.0972	0.0664	0.1906	0.0915	0.1486	0.3943	0.0146	0.191	0.1128	-
Ljubljana, Slovenia [Slovenian]	0.1727	0.2998	0.3006	0.1336	0.1728	0.1737	0.0615	0.5447	0.0345	0.0059	0.2514	0.139	0.1288	0.1989	0.2099	0.2023	0.2382	0.2003	0.1878	0.1132	0.2403	0.2347	0.2698	0.0932	0.1009	0.1551	0.3289	0.1521	0.0322	0.0244	0.1063	-
Ethiopia [Ethiopian_Jews, Oromo, Somali]	0.1897	0.1448	0.3823	0.0458	0.2005	0.1928	0.2773	0.5637	0.2484	0.168	0.4605	0.2803	0.2669	0.2515	0.2483	0.2252	0.2735	0.2133	0.2238	0.0942	0.2765	0.2858	0.2818	0.2946	0.1535	-0.0056	0.3944	0.2217	0.2697	0.2123	0.1714	0.1747	-
Somalia [Somali]	0.3136	0.2909	0.5057	0.219	0.3376	0.3217	0.3963	0.5097	0.3946	0.3296	0.5603	0.4022	0.3805	0.4128	0.4189	0.3941	0.4365	0.3891	0.3899	0.2389	0.4294	0.427	0.424	0.4134	0.2622	0.168	0.5098	0.4006	0.4119	0.3593	0.2938	0.3307	0.1543	-
Madrid, Spain [Spanish]	0.2182	0.438	0.5495	0.2542	0.1641	0.1841	0.0992	0.667	0.0947	0.1504	0.0799	0.0282	0.0577	0.2518	0.2542	0.2669	0.2608	0.2472	0.2543	0.3424	0.2532	0.2334	0.3098	0.172	0.1219	0.3608	0.5729	0.2042	0.2381	0.1208	0.1611	0.194	0.366	0.4793	-
Switzerland [Swiss]	0.1834	0.4048	0.4609	0.2152	0.1629	0.1713	0.0271	0.6263	0.0436	0.0803	0.0951	0.0306	0.0221	0.2231	0.233	0.2371	0.2395	0.2221	0.2265	0.2623	0.2416	0.2287	0.2641	0.1398	0.0944	0.3035	0.5011	0.1571	0.1913	0.084	0.1225	0.1321	0.3185	0.4306	0.0361	-
Thailand [Thai]	0.0129	0.2517	0.4443	0.1253	0.0704	0.0361	0.1963	0.485	0.1747	0.1343	0.2791	0.1631	0.1232	0.0739	0.0841	0.0815	0.0805	0.0707	0.067	0.1929	0.0863	0.0936	0.0126	0.2502	0.129	0.1814	0.4891	0.0471	0.2704	0.1745	0.0195	0.1802	0.2102	0.3407	0.2267	0.1858	-
