# Supplementary material for: Population genetic analysis of 36 Y-chromosomal STRs yields comprehensive insights into the forensic features and phylogenetic relationship of Chinese Tai-Kadai-speaking Bouyei
Source: PLoS One. 2019 Nov 8;14(11):e0224601. doi: 10.1371/journal.pone.0224601 (PMC6839857; doi:10.1371/journal.pone.0224601)
Supplement: S5 Table — (XLSX) [file pone.0224601.s005.xlsx]

## Sheet: Sheet1
Supplementary Table S5. The pairwise genetic distances between Guizhou Bouyei and 17 Meta-populations.
Population	Guizhou, China [Bouyei]	Belgium	Denmark	Egypt	Germany	India	Italy	Japan	Kenya	Libya	Morocco	Russian Federation	Singapore	Somalia	South Korea	Spain	Thailand	United States
Guizhou, China [Bouyei]	-
Belgium	0.189	-
Denmark	0.1893	0.0412	-
Egypt	0.1022	0.1608	0.1604	-
Germany	0.1753	0.0104	0.0102	0.1349	-
India	0.1208	0.1613	0.1134	0.0821	0.1195	-
Italy	0.1825	0.0196	0.0593	0.1346	0.0307	0.1481	-
Japan	0.0566	0.2039	0.2188	0.1528	0.1897	0.1568	0.1984	-
Kenya	0.191	0.3467	0.2937	0.1276	0.2974	0.1764	0.3175	0.2731	-
Libya	0.1652	0.2778	0.2036	0.093	0.209	0.1066	0.2519	0.231	0.1329	-
Morocco	0.3448	0.4259	0.3443	0.3087	0.3414	0.2826	0.3996	0.3801	0.3303	0.1295	-
Russian Federation	0.1912	0.0644	0.0325	0.1335	0.0336	0.0877	0.0759	0.2145	0.2839	0.1708	0.2903	-
Singapore	0.027	0.1175	0.1138	0.0613	0.104	0.0565	0.1071	0.0654	0.1719	0.1387	0.3088	0.1189	-
Somalia	0.3136	0.4274	0.3963	0.2298	0.3761	0.2974	0.3959	0.3684	0.2331	0.2389	0.4279	0.3578	0.2712	-
South Korea	0.0739	0.2167	0.2425	0.1804	0.2067	0.1721	0.2015	0.0342	0.3257	0.2817	0.4331	0.2257	0.0745	0.4127	-
Spain	0.2858	0.049	0.1695	0.3041	0.0887	0.2842	0.0825	0.2663	0.5088	0.4507	0.547	0.1617	0.2008	0.549	0.2756	-
Thailand	0.0129	0.189	0.1963	0.1065	0.1758	0.1175	0.1752	0.0819	0.2028	0.1929	0.4084	0.1869	0.0282	0.3407	0.0986	0.3081	-
United States	0.0909	0.0399	0.0465	0.0633	0.0332	0.0881	0.0463	0.1212	0.1875	0.1586	0.3056	0.0776	0.0473	0.2922	0.1352	0.117	0.0882	-
