# Supplementary material for: Population genetic analysis of 36 Y-chromosomal STRs yields comprehensive insights into the forensic features and phylogenetic relationship of Chinese Tai-Kadai-speaking Bouyei
Source: PLoS One. 2019 Nov 8;14(11):e0224601. doi: 10.1371/journal.pone.0224601 (PMC6839857; doi:10.1371/journal.pone.0224601)
Supplement: S6 Table — (XLSX) [file pone.0224601.s006.xlsx]

## Sheet: Sheet1
Supplementary Table S4. The pairwise genetic distances between Guizhou Bouyei and 9 reference Han Chinese populations.
Population	Guizhou, China [Bouyei]	Dezhou, China [Han]	Fujian, China [Han]	Guangdong, China [Han]	Guangxi, China [Han]	Henan, China [Han]	Jiangxi, China [Han]	Nantong, China [Han]	Shanghai, China [Han]	Zhejiang, China [Han]
Guizhou, China [Bouyei]	-
Dezhou, China [Han]	0.0529	-
Fujian, China [Han]	0.0497	0.0064	-
Guangdong, China [Han]	0.0247	0.0107	0.0065	-
Guangxi, China [Han]	0.023	0.0554	0.0613	0.0271	-
Henan, China [Han]	0.0705	0.0052	0.0086	0.0196	0.0809	-
Jiangxi, China [Han]	0.0566	0.0183	0.003	0.0137	0.0615	0.0279	-
Nantong, China [Han]	0.0594	0.0065	0.0059	0.0151	0.0587	0.0171	0.0048	-
Shanghai, China [Han]	0.057	0.0114	0.0089	0.0144	0.0567	0.0199	0.0127	0.0087	-
Zhejiang, China [Han]	0.025	0.0116	0.0033	0.0023	0.0334	0.0254	0.0006	0.0057	0.012	-
