# Supplementary material for: Population genetic analysis of 36 Y-chromosomal STRs yields comprehensive insights into the forensic features and phylogenetic relationship of Chinese Tai-Kadai-speaking Bouyei
Source: PLoS One. 2019 Nov 8;14(11):e0224601. doi: 10.1371/journal.pone.0224601 (PMC6839857; doi:10.1371/journal.pone.0224601)
Supplement: S7 Table — (XLSX) [file pone.0224601.s007.xlsx]

## Sheet: Sheet1
Supplementary Table S7. The pairwise genetic distances between Guizhou Bouyei and 18 reference Chinese minority populations.
Population	Guizhou, China [Bouyei]	Inner Mongolia, China [Daur]	Gansu, China [Dongxiang]	Guizhou, China [Gelao]	Gansu, China [Hui]	Xinjiang, China [Hui]	Xinjiang, China [Kazakh]	Yanbian, China [Korean]	Hainan, China [Li]	Hainan, China [Lingao]	Guizhou, China [Miao]	Gansu, China [Tibetan]	Qinghai, China [Tibetan]	Hubei, China [Tujia]	Xinjiang, China [Uighur]	Guizhou, China [Yi]	Sichuan, China [Yi]	Yunnan, China [Yi]	Guangxi, China [Zhuang]
Guizhou, China [Bouyei]	-
Inner Mongolia, China [Daur]	0.1229	-
Gansu, China [Dongxiang]	0.0905	0.0551	-
Guizhou, China [Gelao]	0.0389	0.0702	0.0563	-
Gansu, China [Hui]	0.0678	0.0659	0.0053	0.032	-
Xinjiang, China [Hui]	0.0406	0.0754	0.0171	0.0165	0.0025	-
Xinjiang, China [Kazakh]	0.0869	0.0565	0.0518	0.0514	0.0422	0.0446	-
Yanbian, China [Korean]	0.0588	0.1606	0.1119	0.0604	0.0832	0.0611	0.1129	-
Hainan, China [Li]	0.0356	0.0926	0.0921	0.0296	0.075	0.0592	0.1041	0.1105	-
Hainan, China [Lingao]	0.02	0.101	0.0757	0.0119	0.0522	0.0296	0.0701	0.0606	0.0175	-
Guizhou, China [Miao]	0.027	0.1107	0.0667	0.0117	0.0362	0.014	0.0534	0.043	0.0554	0.016	-
Gansu, China [Tibetan]	0.12	0.1359	0.0702	0.0883	0.0542	0.0523	0.1061	0.1347	0.1517	0.1189	0.0849	-
Qinghai, China [Tibetan]	0.2172	0.1289	0.0866	0.1566	0.0878	0.13	0.1265	0.2222	0.2054	0.1938	0.185	0.112	-
Hubei, China [Tujia]	0.1071	0.0721	0.0768	0.0397	0.0611	0.0594	0.0701	0.1395	0.0947	0.0775	0.0737	0.1006	0.1547	-
Xinjiang, China [Uighur]	0.1044	0.0856	0.007	0.0773	0.0108	0.0255	0.0634	0.1312	0.1238	0.0979	0.0776	0.0746	0.0994	0.0958	-
Guizhou, China [Yi]	0.0391	0.0884	0.0526	0.0171	0.028	0.0191	0.0502	0.0591	0.044	0.0221	0.0169	0.0954	0.1446	0.0815	0.0556	-
Sichuan, China [Yi]	0.0338	0.135	0.0831	0.0267	0.048	0.0236	0.067	0.048	0.0772	0.032	0.0044	0.0738	0.1918	0.0939	0.0886	0.0212	-
Yunnan, China [Yi]	0.1106	0.0901	0.0743	0.0753	0.0596	0.0716	0.0553	0.1453	0.1142	0.0995	0.0877	0.14	0.1091	0.1012	0.0675	0.0362	0.0937	-
Guangxi, China [Zhuang]	0.0276	0.1138	0.1094	0.0491	0.0876	0.0667	0.1036	0.0939	0.0228	0.0283	0.0543	0.163	0.2117	0.1335	0.1311	0.0424	0.0635	0.1128	-
